# Supplementary material for: Clinically significant findings in a decade‐long retrospective study of prenatal chromosomal microarray testing
Source: Mol Genet Genomic Med. 2024 Jan 23;12(3):e2349. doi: 10.1002/mgg3.2349 (PMC10958178; doi:10.1002/mgg3.2349)
Supplement: Supplementary file 1 — Supplemental Table 1. [file MGG3-12-e2349-s002.xlsx]

## Sheet: Supplementary Table 1
Chromosome #	Genomic Coordinates	Size	Gain or Loss
chr1	8961853_9013083	51.23kb	Gain
chr1	146531538_147726542	1.20 Mb	Gain
chr1	187309387_188675785	1.37 Mb	Gain
chr1	202531029_202954760	423.73 kb	Gain
chr1	231719786_231810553	90.77 kb	Gain
chr1	835601_1064884	229.28 kb	Loss
chr1	835650_11715597	10.88 Mb	Loss
chr1	945927_2460720	1.51 Mb	Loss
chr1	47018910_48429493	1.21 Mb	Loss
chr1	64129503_64295697	166.19 kb	Loss
chr1	102185372_105135395	2.95 Mb	Loss
chr1	118225719_120089199	1.86 Mb	Loss
chr1	145400040_145746492	346.45 kb	Loss
chr1	145629097_145746492	117.39 kb	Loss
chr1	145646341_145746492	100.15 kb	Loss
chr1	146531538_147390104	858.57 kb	Loss
chr1	146531538_147390104	858.57 kb	Loss
chr1	167337463_197169306	29.83 Mb	Loss
chr1	173172446_191983735	18.81 Mb	Loss
chr1	237231267_237326301	95.03 kb	Loss
chr1	238551843_238707932	156.09 kb	Loss
chr1	246176248_246356689	180.44 kb	Loss
chr2	36400_79608	43.21 kb	Gain
chr2	36551_88654	52.10 kb	Gain
chr2	388393_712555	324.16 kb	Gain
chr2	3705478_4123311	417.83 kb	Gain
chr2	32657060_33317714	660.65 kb	Gain
chr2	32657060_33317714	660.65 kb	Gain
chr2	32657060_33317714	660.65 kb	Gain
chr2	36742584_37268367	525.78 kb	Gain
chr2	39441809_40429254	987.45 kb	Gain
chr2	74847438_75277104	429.67 kb	Gain
chr2	108544068_109097548	553.48 kb	Gain
chr2	176945116_177004121	59.01 kb	Gain
chr2	181541196_242980297	61.44 Mb	Gain
chr2	212660629_214020660	1.6 Mb	Gain
chr2	236413773_236564415	150.64 kb	Gain
chr2	239791146_240294879	503.73 kb	Gain
chr2	241646039_242348308	702.27 kb	Gain
chr2	16150141_24532813	8.38 Mb	Loss
chr2	35152786_35859777	706.99 kb	Loss
chr2	44506447_44579114	72.67 kb	Loss
chr2	50986477_51086621	100.14 kb	Loss
chr2	52399948_52528015	128.07 kb	Loss
chr2	111398336_113101220	1.70 Mb	Loss
chr2	131483022_132165408	682.39 kb	Loss
chr2	148870260_149010790	140.53 kb	Loss
chr2	179510207_179638666	128.46 kb	Loss
chr2	185616270_185716150	99.88 kb	Loss
chr2	189094112_189312375	218.26 kb	Loss
chr3	1123706_1460074	336.37 kb	Gain
chr3	2848826_3190446	341.62 kb	Gain
chr3	6213459_6936626	723.17 kb	Gain
chr3	12630854_12799926	169.07 kb	Gain
chr3	59802366_60981786	1.18 Mb	Gain
chr3	87210344_87407537	197.19 kb	Gain
chr3	147125392_147143057	17.66 kb	Gain
chr3	187614759_197771082	10.16 Mb	Gain
chr3	2501831_2662570	160.74 kb	Loss
chr3	41364322_41811462	447.14 kb	Loss
chr3	80818481_81141185	322.70 kb	Loss
chr3	93653864_94242534	588.67 kb	Loss
chr3	191284696_191450244	165.55 kb	Loss
chr4	8702317_8888580	186.26 kb	Gain
chr4	16830399_17805182	974.78 kb	Gain
chr4	48575329_49083290	507.96 kb	Gain
chr4	178439674_179144138	704.46 kb	Gain
chr4	188452334_189056134	603.8 kb	Gain
chr4	189029369_189237475	208.11 kb	Gain
chr4	189157589_190070103	912.51 kb	Gain
chr4	189331534_190122582	791.05 kb	Gain
chr4	73000_10876883	10.80 Mb	Loss
chr4	8225973_8421610	195.64 kb	Loss
chr4	43161719_43855304	693.59 kb	Loss
chr4	156200741_156329695	128.95 kb	Loss
chr4	162486292_162854225	367.93 kb	Loss
chr4	162562177_177158314	14.60 Mb	Loss
chr4	189029369_189963909	934.54 kb	Loss
chr5	13885071_14053651	168.58 kb	Gain
chr5	113787037_115100793	1.31 Mb	Gain
chr5	151569827_151945140	375.31 kb	Gain
chr5	160003237_180686443	20.68 Mb	Gain
chr5	55550_11521421	11.47 Mb	Loss
chr5	55550_8899535	8.84 Mb	Loss
chr5	58491637_58982045	490.41 kb	Loss
chr5	79181090_79668540	487.45 kb	Loss
chr5	96791315_97258407	467.09 kb	Loss
chr5	101727169_102114290	387.12 kb	Loss
chr5	108412833_108840047	427.21 kb	Loss
chr5	141737246_141933535	196.29 kb	Loss
chr6	195378_21614483	21.42 Mb	Gain
chr6	6179426_6735751	556.33 kb	Gain
chr6	18703266_19106950	403.68 kb	Gain
chr6	21594160_21599003	4.84 kb	Gain
chr6	62236595_62565951	329.36 kb	Gain
chr6	62236595_62376717	140.12 kb	Gain
chr6	93940097_94091602	151.50 kb	Gain
chr6	100349593_100399756	50.16 kb	Gain
chr6	135848500_136021360	172.86 kb	Gain
chr6	162621943_163161274	539.33 kb	Gain
chr6	162643297_163042348	399.05 kb	Gain
chr6	162687152_162901819	214.67 kb	Gain
chr6	162687152_162865496	178.34 kb	Gain
chr6	94314849_94438284	123.44 kb	Loss
chr6	161136540_166901934	5.77 Mb	Loss
chr6	164506324_170901286	6.39 Mb	Loss
chr6	164506324_170901287	6.39 Mb	Loss
chr7	176612_5819144	5.64 Mb	Gain
chr7	65417400_65456089	38.69 kb	Gain
chr7	75165519_76058489	892.97 kb	Gain
chr7	88170636_89802491	1.63 Mb	Gain
chr7	107465993_159123166	51.66 Mb	Gain
chr7	6052736_6479192	426.46 kb	Loss
chr7	72745047_74138460	1.39 Mb	Loss
chr7	111012618_111258562	245.94 kb	Loss
chr7	111012618_111258563	245.94 kb	Loss
chr7	111071626_111172283	100.66 kb	Loss
chr7	111071626_111172343	100.72 kb	Loss
chr7	111071626_111337273	265.65 kb	Loss
chr7	119310557_119604636	294.08 kb	Loss
chr7	128992468_131202012	2.21 Mb	Loss
chr7	146022443_146091698	69.25 kb	Loss
chr7	146423154_146563221	140.07 kb	Loss
chr7	153892332_153952969	60.64 kb	Loss
chr7	155292541_159123333	3.83 Mb	Loss
chr8	202133_401413	199.28 kb	Gain
chr8	202133_401413	199.28 kb	Gain
chr8	2457338_3137082	679.74 kb	Gain
chr8	6673223_6920415	247.19 kb	Gain
chr8	12583124_43048375	30.47 Mb	Gain
chr8	32514710_32790898	276.19 kb	Gain
chr8	39749478_146293435	106.54 Mb	Gain
chr8	138588531_139373933	785.40 kb	Gain
chr8	138588531_139373932	785.40 kb	Gain
chr8	202133_38071089	37.87 Mb	Loss
chr8	202133_38071089	37.87 Mb	Loss
chr8	202262_6920312	6.72 Mb	Loss
chr8	518445_642315	123.87 kb	Loss
chr8	6210645_6440060	229.41 kb	Loss
chr8	11266974_11328199	61.23 kb	Loss
chr9	209020_399017	190.00 kb	Gain
chr9	209020_343954	134.93 kb	Gain
chr9	4193958_4381254	187.30 kb	Gain
chr9	4318756_4539264	220.51 kb	Gain
chr9	8250901_8450098	199.20 kb	Gain
chr9	89559242_89563148	3.91 kb	Gain
chr9	89559242_89623525	64.28 kb	Gain
chr9	209020_1380807	1.17 Mb	Loss
chr9	209020_9841683	9.63 Mb	Loss
chr9	119420647_119500045	79.20 kb	Loss
chr9	137726419_141005513	3.28 Mb	Loss
chr10	20563356_20887595	324.24 kb	Gain
chr10	46980161_51595050	4.61 Mb	Gain
chr10	68737468_68891680	154.21 kb	Gain
chr10	75104407_135403394	60.30 Mb	Gain
chr10	103090005_103349990	259.99 kb	Gain
chr10	121823364_122593406	770.04 kb	Gain
chr10	68277732_68406471	128.74 kb	Loss
chr10	68406278_68516579	110.30 kb	Loss
chr10	100390936_111580841	11.19 Mb	Loss
chr10	109555875_110606623	1.05 Mb	Loss
chr11	56679186_57197670	518.484 kb	Gain
chr11	101522889_101837481	314.59 kb	Gain
chr11	129969567_130131562	162.00 kb	Gain
chr11	131378959_131472904	93.95 kb	Gain
chr11	113658085_131326822	17.67 Mb	Loss
chr11	120009365_134928920	14.92 Mb	Loss
chr11	133188421_133228053	39.63 kb	Loss
chr12	190462_331291	140.83 kb	Gain
chr12	95255236_95483009	227.77 kb	Gain
chr12	133708182_133731842	23.66 kb	Gain
chr12	6050580_6237865	187.28 kb	Loss
chr12	8059836_8309724	249.89 kb	Loss
chr12	15586946_15706409	119.46 kb	Loss
chr12	38169669_41091882	2.92 Mb	Loss
chr12	100099493_100253930	154.44 kb	Loss
chr13	74548020_115091801	40.54 Mb	Gain
chr13	20796453_21097971	301.52 kb	Loss
chr13	22049703_23882501	1.83 Mb	Loss
chr13	23656572_24434023	777.45 kb	Loss
chr13	41136165_41164994	28.83 kb	Loss
chr13	67289077_67342125	53.05 kb	Loss
chr13	92061126_92302097	240.97 kb	Loss
chr14	20467750_74939762	54.47 Mb	Gain
chr14	23857899_23880017	22.12 kb	Gain
chr14	39268654_39498254	229.60 kb	Gain
chr14	25186368_48277574	23.09 Mb	Loss
chr15	22822019_23085219	263.20 kb	Gain
chr15	22822019_32438944	9.62 Mb	Gain
chr15	22822019_23085219	263.20 kb	Gain
chr15	22822019_23085218	263.20 kb	Gain
chr15	24328187_25107629	779.44 kb	Gain
chr15	28355680_28433072	77.39 kb	Gain
chr15	32029550_32438944	409.39 kb	Gain
chr15	32095472_32417354	321.88 kb	Gain
chr15	48378929_49022736	643.81 kb	Gain
chr15	98705109_99148676	443.57 kb	Gain
chr15	102061297_102271032	209.74 kb	Gain
chr15	22822019_23085218	263.20 kb	Loss
chr15	22822019_23085218	263.20 kb	Loss
chr15	22822019_23085218	263.20 kb	Loss
chr15	22822019_23085219	263.20 kb	Loss
chr15	22822019_23082298	260.28 kb	Loss
chr15	22822019_23085218	263.20 kb	Loss
chr15	31355554_31391257	35.70 kb	Loss
chr15	39816497_40097532	281.03 kb	Loss
chr15	55658258_55924323	266.06 kb	Loss
chr16	1032714_1271795	239.08 kb	Gain
chr16	15978139_16022729	44.59 kb	Gain
chr16	16271313_31960103	15.69 Mb	Gain
chr16	18805729_19152011	346.28 kb	Gain
chr16	28488583_29046251	557.67 kb	Gain
chr16	28833436_29046284	211.85 kb	Gain
chr16	80105859_81058354	952.50 kb	Gain
chr16	81907540_90119719	8.21 Mb	Gain
chr16	6801583_6953470	151.89 kb	Loss
chr16	6873755_6920430	46.67 kb	Loss
chr16	6920371_7069613	149.24 kb	Loss
chr16	7423567_7510184	86.62 kb	Loss
chr16	28488583_29046251	557.67 kb	Loss
chr16	29657389_30192622	535.23 kb	Loss
chr16	29664618_30192346	527.73 kb	Loss
chr16	76767590_76958726	191.14 kb	Loss
chr17	48858_2652026	2.6 Mb	Gain
chr17	14104475_15420103	1.32 Mb	Gain
chr17	34816424_34910718	94.29 kb	Gain
chr17	41425356_41966290	540.93 kb	Gain
chr17	51692504_51913624	221.12 kb	Gain
chr18	20822293_78013619	57.19 Mb	Gain
chr18	63753505_78013620	14.26 Mb	Gain
chr18	75703233_78013620	2.31 Mb	Gain
chr18	146484_14117327	13.97 Mb	Loss
chr18	985373_1293667	308.29 kb	Loss
chr18	3055378_3554164	498.79 kb	Loss
chr18	61502626_64296533	2.79 Mb	Loss
chr18	69040488_78013620	8.97 Mb	Loss
chr19	18918289_19141871	223.58 kb	Gain
chr19	58914374_59091182	176.81 kb	Gain
chr19	48315467_48398143	82.68 kb	Loss
chr20	71023_2741908	2.67 Mb	Gain
chr20	666101_889871	223.77 kb	Gain
chr20	824997_1397205	572.21 kb	Gain
chr20	3400849_4934826	1.53 Mb	Loss
chr21	15484314_21307841	5.82 Mb	Gain
chr21	15502777_19667921	4.17 Mb	Gain
chr21	37551391_37608333	56.94 kb	Gain
chr21	47561659_47796810	235.15 kb	Gain
chr21	36375467_36921314	545.85 kb	Loss
chr21	37539314_48091215	10.55 Mb	Loss
chr22	18641409_21454722	2.81 Mb	Gain
chr22	18641409_21460594	2.82 Mb	Gain
chr22	23751142_24991690	1.24 Mb	Gain
chr22	47497833_49802171	2.30 Mb	Gain
chr22	18919528_21460594	2.54 Mb	Loss
chr22	18919528_21460595	2.54 Mb	Loss
chr22	21079171_22423120	1.34 Mb	Loss
chr22	23262884_23645047	382.16 kb	Loss
chrX	296520_426683	130.16 kb	Gain
chrX	296520_615334	318.81 kb	Gain
chrX	329955_706191	376.24 kb	Gain
chrX	618201_653865	35.664 kb	Gain
chrX	1321581_1425973	104.39 kb	Gain
chrX	1725055_2068089	343.03 kb	Gain
chrX	1918512_2312448	393.94 kb	Gain
chrX	2696713_2800360	103.65 kb	Gain
chrX	2715312_2800360	85.05 kb	Gain
chrX	18918268_19430387	512.12 kb	Gain
chrX	22466128_23396996	930.87 kb	Gain
chrX	31076887_31395585	318.70 kb	Gain
chrX	64348197_64744399	396.20 kb	Gain
chrX	65768210_65915454	147.24 kb	Gain
chrX	65768210_65915454	147.24 kb	Gain
chrX	72236452_72532457	296.00 kb	Gain
chrX	77045458_77143921	98.48 kb	Gain
chrX	77045513_77143922	98.41 kb	Gain
chrX	77047352_77144046	96.69 kb	Gain
chrX	77226494_77480341	253.85 kb	Gain
chrX	128602364_129288508	686.14 kb	Gain
chrX	134002553_134226762	224.21 kb	Gain
chrX	146827723_147198764	371.04 kb	Gain
chrX	154934638_155228048	293.41 kb	Gain
chrX	296520_618260	321.74 kb	Loss
chrX	296520_682405	385.88 kb	Loss
chrX	2699521_7364049	4.66 Mb	Loss
chrX	31766614_31856028	89.41 kb	Loss
chrX	32011867_32070817	58.95 kb	Loss
chrX	132696710_132839168	142.46 kb	Loss
chrY	16485310_16714210	228.90 kb	Gain
chrY	16552347_16660722	108.38 kb	Gain
Supplementary Table 1- List of CNVs displayed on
Supplementary Figure 1
This excel sheet contains the CNVs listed on Supplementary Figure 1, it includes the hg19 genomic coordinates, CNV type (gain/loss), and segment sizes.
