# Supplementary material for: Clinically significant findings in a decade‐long retrospective study of prenatal chromosomal microarray testing
Source: Mol Genet Genomic Med. 2024 Jan 23;12(3):e2349. doi: 10.1002/mgg3.2349 (PMC10958178; doi:10.1002/mgg3.2349)
Supplement: Supplementary file 2 — Supplemental Table 2. [file MGG3-12-e2349-s001.xlsx]

## Sheet: Supplementary Table 2
VSD cases	Clinical Indications	CNV Findings	CNV Classification	Additional non-cardiac indications
1	Fetus B of triplet pregnancy: echogenic focus, congenital heart defect, ventricular septal defect	None	N/A	no
2	Intrauterine growth restriction, ventricular septal defect, ambiguous genitalia, possible echogenic bowel	arr[GRCh37] 16q23.2(80105859_81058354)x3	VUS	yes
3	Dandy-Walker, ventricular septal defect, abnormal extremities, club feet, partial agenesis of the corpus callosum	arr[GRCh37] Xp22.33(296520_426683)x3	VUS	yes
4	Neural tube defect, ventricular septal defect, holoprosencephaly, cleft lip and palate	arr[GRCh37] 6q23.3(135848500_136021360)x3,22q11.21q11.22(21079171_22423120)x1	Pathogenic	yes
5	Cleft lip, omphalocele, ventricular septal defect	arr[GRCh37] 10q11.22q11.23(46980161_51595050)x3	Pathogenic	yes
6	Ventriculomegaly, ventricular septal defect, absent cavum septum	arr[GRCh37] 7q31.1q36.6(107465993_159123166)x3, 21q22.3(46656444_48091215)x1	Pathogenic	yes
7	Ventricular septal defect,bilateral club feet on ultrasound	arr(1q,2q,3q,6p,9p,9q,12q,15q)x2 hmz	Not classified	yes
8	Ventricular septal defect	arr[GRCh37] 15q11.2(22822019_23082298)x1	Pathogenic	no
9	Choroid plexus cyst, ventricular septal defect	None	N/A	yes
10	Advanced maternal age, fetal heart defect, DORV with VSD	None	N/A	no
11	Suspicion for Tetralogy of Fallot, ventricular septal defect, possible overriding aorta	None	N/A	no
12	Ventricular septal defect and bilateral club feet on ultrasound	None	N/A	yes
13	Echogenic bowel, left choroid plexus cyst, small ventricular septal defect, hypocoiled cord	None	N/A	yes
14	Abnormal ultrasonic finding on antenatal screening of mother, ventricular septal defect, short long bones, echogenic kidneys	None	N/A	yes
15	Ventricular septal defect, pericardial effusion, oligohydramnios	None	N/A	yes
16	Echogenic kidneys, abnormal hands, ventricular septal defect, polyhydramnios	None	N/A	yes
17	Bilateral ventriculomegaly, ventricular septal defect, possible endocardial cushion defect, left renal pyelectasis, possible right renal agenesis	None	N/A	yes
18	Fetal ventricular septal defect, multicystic right kidney, polyhydramnios two vessel cord	None	N/A	yes
19	Hypoplastic nuchal bone, small left atria, questionable atrioventricular canal and ventricular septal defect	None	N/A	yes
20	Alobar holoprosencephaly, cleft lip and palate, ventricular septal defect	None	N/A	yes
Supplementary Table 2- List of Ventricular Septal Defect (VSD) cases
This table contains the list of all 20 cases with a clinical indication that included ventricular septal defect. It includes the hg19 coordinates, CNVs and their clinical significance, and whether there were additional non-cardiac findings.
Supplementaryu Table 2- List of Pathogenic CNV findings
This table contains the list of all 93 samples with pathogenic CNV findings annotated in Figure 3, it includes hg19 coordinates, the CNV
segmental sizes, clinical indications, and the known associated OMIM syndrome.
